# Supplementary material for: Unique CRF01_AE Gag CTL Epitopes Associated with Lower HIV-Viral Load and Delayed Disease Progression in a Cohort of HIV-Infected Thais
Source: PLoS One. 2011 Aug 3;6(8):e22680. doi: 10.1371/journal.pone.0022680 (PMC3149616; doi:10.1371/journal.pone.0022680)
Supplement: Table S1 — HLA allele frequencies in the study population. (XLS) [file pone.0022680.s001.xls]

## Sheet: Table S1
HLA	Population Freq.	HLA	Population Freq.	HLA	Population Freq.
A*1101	0.5401	B*4601	0.2993	Cw*0102	0.3504
A*0203	0.2555	B*5801	0.2044	Cw*0702	0.3504
A*3303	0.2336	B*4001	0.1533	Cw*0302	0.2117
A*0207	0.2117	B*1502	0.146	Cw*0801	0.1971
A*2402	0.1898	B*1301	0.1387	Cw*0304	0.1606
A*2407	0.073	B*5201	0.1095	Cw*1202	0.146
A*1102	0.0657	B*5101	0.1022	Cw*1402	0.0876
A*0101	0.0438	B*3802	0.073	Cw*0403	0.0657
A*0201	0.0365	B*5502	0.0657	Cw*1203	0.0657
A*0206	0.0365	B*2704	0.0584	Cw*1502	0.0657
A*3001	0.0292	B*4002	0.0584	Cw*0303	0.0511
A*6801	0.0219	B*1507	0.0438	Cw*0401	0.0511
A*2430	0.0146	B*0705	0.0365	Cw*0602	0.0438
A*2601	0.0146	B*1525	0.0365	Cw*0701	0.0438
A*0301	0.0073	B*4006	0.0292	Cw*0406	0.0219
A*1118	0.0073	B*4403	0.0292	Cw*0704	0.0219
A*2403	0.0073	B*0702	0.0219	Cw*0202	0.0073
A*2410	0.0073	B*0801	0.0219	Cw*1602	0.0073
A*2613	0.0073	B*1302	0.0219
A*3101	0.0073	B*1501	0.0219
A*3201	0.0073	B*1512	0.0219
A*3301	0.0073	B*4801	0.0219
A*3401	0.0073	B*5701	0.0219
		B*1517	0.0146
		B*1532	0.0146
		B*1802	0.0146
		B*2706	0.0146
		B*3503	0.0146
		B*3505	0.0146
		B*4803	0.0146
		B*5601	0.0146
		B*1535	0.0073
		B*1801	0.0073
		B*2705	0.0073
		B*3501	0.0073
		B*3560	0.0073
		B*3901	0.0073
		B*3903	0.0073
		B*3909	0.0073
		B*3915	0.0073
		B*5102	0.0073
		B*5301	0.0073
		B*5401	0.0073
		B*5602	0.0073
		B*5604	0.0073
		B*5621	0.0073
HLA population frequencies among 137 HIV-1 CRF01_AE infected individuals are shown.
