# Supplementary material for: Unique CRF01_AE Gag CTL Epitopes Associated with Lower HIV-Viral Load and Delayed Disease Progression in a Cohort of HIV-Infected Thais
Source: PLoS One. 2011 Aug 3;6(8):e22680. doi: 10.1371/journal.pone.0022680 (PMC3149616; doi:10.1371/journal.pone.0022680)
Supplement: Table S2 — Gag overlapping peptide responses and their HLA allele associations. (XLS) [file pone.0022680.s002.xls]

## Sheet: Table S2
	HXB2	OLPa																			ELISp.c			0.95		Reported epitope
Site	n.	n.	Sequence															LDb	HLA		+	-	ORd	CIe	p	Sequence											Subtype	HLA
p17	26-40	5	K	K	K	Y	R	M	K	H	L	V	W	A	S	R	E		A*2402	+	3	23	7.1	1.1	0.042	K	Y	K	L	K	H	I	V	W			B, 01_AE	A*2402
																				-	2	109		45.4
	31-45	6	M	K	H	L	V	W	A	S	R	E	L	E	R	F	A	LD	B*1502	+	10	10	28.3	7.5	2.9e-07
																				-	4	113		107
																		LD	Cw*0801	+	10	17	15.6	4.4	1e-05	H	L	V	W	A	S	R	E	L			C	Cw*0804
																				-	4	106		55.4
	41-55	8	L	E	R	F	A	L	N	P	G	L	L	E	T	A	E	LD	B*1502	+	4	16	7.1	1.6	0.014
																				-	4	113		31.1
																		LD	Cw*0801	+	4	23	4.6	1.1	0.041
																				-	4	106		19.8
	76-90	15	K	S	L	Y	N	T	V	V	T	L	W	C	V	H	Q	LD	B*5801	+	3	25			0.008	R	S	L	Y	N	T	V	A	T	L	Y	B, C	B58
																				-	0	109
																		LD	Cw*0302	+	3	26			0.009
																				-	0	108
p24	161-175	32	E	K	G	F	N	P	E	V	I	P	M	F	S	A	L		Cw*0102	+	4	44			0.014	V	I	P	M	F	S	A	L				B	Cw*0102
																				-	0	89
	176-190	35	S	E	G	A	T	P	Q	D	L	N	M	M	L	N	I		B*0705	+	3	2	48	6.2	0.00079	T	P	Q	D	L	N	T	M	L			A, B, C, D	B*0702, B07
																				-	4	128		372
	191-205	38	V	G	G	H	Q	A	A	M	Q	M	L	K	E	T	I	LD	B*3802	+	3	7			0.00029	G	H	Q	A	A	M	Q	M	L			B, C	B38
																				-	0	127
																		LD	Cw*0702	+	3	45			0.041
																				-	0	89
	271-285	54	N	K	I	V	R	M	Y	S	P	V	S	I	L	D	I	LD	A*0207	+	13	16	5.5	2.2	0.00033	R	M	Y	S	P	T	S	I	L			B, 01_AE,	A2
																				-	14	94		13.7													02_AG
																		LD	B*4601	+	23	18	29.4	9.1	2.3e-11
																				-	4	92		95.2
																		LD	Cw*0102	+	26	22	104	13.4	8.4e-14
																				-	1	88		809
	276-290	55	M	Y	S	P	V	S	I	L	D	I	R	Q	G	P	K	LD	A*0207	+	4	25	8.5	1.5	0.017
																				-	2	106		48.9
																		LD	B*4601	+	5	36	13.2	1.5	0.009
																				-	1	95		117
																		LD	Cw*0102	+	6	42			0.001
																				-	0	89
	291-305	58	E	P	F	R	D	Y	V	D	R	F	Y	K	T	L	R		B*4601	+	7	34	4.7	1.3	0.014
																				-	4	92		17.2
	296-310	59	Y	V	D	R	F	Y	K	T	L	R	A	E	Q	A	T	LD	A*0207	+	18	11	33.7	10.5	5.1e-11	Y	V	D	R	F	Y	K	T	L			B	A*0207
																				-	5	103		109
																		LD	B*4601	+	13	28	4	1.6	0.003
																				-	10	86		10.1
																		LD	Cw*0102	+	14	34	3.7	1.4	0.004
																				-	9	80		9.3
																			Cw*0304	+	7	15	2.9	1.02	0.034	Y	V	D	R	F	F	K	T	L			A, C, D	Cw*0304
																				-	16	99		8.2
	311-325	62	Q	E	V	K	N	W	M	T	E	T	L	L	V	Q	N		B*4001	+	4	17	8.9	1.8	0.01
																				-	3	113		43.1
																		LD	B*5201	+	4	11	14.4	2.9	0.003
																				-	3	119		72.8
																		LD	Cw*0702	+	6	42	12.6	1.5	0.007
																				-	1	88		108
	331-345	66	K	S	I	L	K	A	L	G	T	G	A	T	L	E	E		A*0203	+	12	23	5.4	2	0.00066
																				-	9	93		14.3
																		LD	B*1502	+	7	13	4	1.4	0.012	K	A	L	G	P	A	A	T	L			B	B15
																				-	14	103		11.6
																		LD	Cw*0801	+	9	18	4.1	1.5	0.006
																				-	12	98		11.1
																			Cw*1203	+	4	5	5.2	1.3	0.027
																				-	17	111		21.4
p15	421-435	84	M	K	D	C	T	E	R	Q	A	N	F	L	G	K	I		B*4002	+	5	3	213	18.7	8.8e-07	T	E	R	Q	A	N	F	L				B	B*4002
																				-	1	128		2431
																			Cw*1502	+	3	6	20.8	3.5	0.003
																				-	3	125		126
a OLP: overlapping peptide
b LD: linkage disequilibrium
c ELISp.: ELISpot assay
d OR: odds ratio
e 95% CI: 95% confidence interval
Note. The ‘+’ and ‘-’ row headings refer to the presence and absence of a particular HLA allele and the ‘+’ and ‘-’ column headings refer to the presence and absence of ELISpot response against a particular peptide; associations between reactive overlapping peptides (OLPs) and HLA alleles were investigated using Fisher’s exact test (p<0.05) with 95% confidence intervals.
